# Supplementary material for: Validation of the Prognostic Role for Surgical Treatment in Stage II Intrahepatic Cholangiocarcinoma: A SEER Population-Based Study
Source: J Clin Med. 2023 Jan 14;12(2):675. doi: 10.3390/jcm12020675 (PMC9863371; doi:10.3390/jcm12020675)
Supplement: Supplementary file 1 [file jcm-12-00675-s001.zip]

Archive with 4 entries (4 files):
- Supplementary Fig S1.tif
- Supplementary Table S1.pdf
- Supplementary Table S2.pdf
- Supplementary Table S3.pdf
